# Supplementary material for: Simulation Analysis of Impulsive Ankle Push-Off on the Walking Speed of a Planar Biped Robot
Source: Front Bioeng Biotechnol. 2021 Jan 12;8:621560. doi: 10.3389/fbioe.2020.621560 (PMC7835415; doi:10.3389/fbioe.2020.621560)
Supplement: Video S1 — When the ankle push-off torque is 20.8 N.m, the video of biped robot at fast walking speed (1.14 m/s) is presented. [file Presentation_1.ZIP]

Archive with 3 entries (2 files):
- Multimedia Materials/
- Multimedia Materials/ReadMe.txt
- Multimedia Materials/Supp Video.mpeg
