# Supplementary material for: Simulation Analysis of Impulsive Ankle Push-Off on the Walking Speed of a Planar Biped Robot
Source: Front Bioeng Biotechnol. 2021 Jan 12;8:621560. doi: 10.3389/fbioe.2020.621560 (PMC7835415; doi:10.3389/fbioe.2020.621560)
Supplement: Video S1 — When the ankle push-off torque is 20.8 N.m, the video of biped robot at fast walking speed (1.14 m/s) is presented. [file Presentation_1.ZIP › Multimedia Materials/ReadMe.txt]

a) Description: when ankle push-off torque is 20.8 N.m, the videoe of biped robot at fast walking(1.14 m/s) is presented.  

b) Size: 701 KB;

c) Player Information: Windows Medio player on Win7,there is no special requirements ;

d) Packing List: supp-Video;

e) Contact Information: If you have any problem, please contact jiql17@mails.jlu.edu.cn.
